# Supplementary material for: Process Development for GMP-Grade Full Extract Cannabis Oil: Towards Standardized Medicinal Use
Source: Pharmaceutics. 2025 Jun 28;17(7):848. doi: 10.3390/pharmaceutics17070848 (PMC12300620; doi:10.3390/pharmaceutics17070848)
Supplement: Supplementary file 1 [file pharmaceutics-17-00848-s001.zip]

Archive with 1 entries (1 files):
- pharmaceutics-3669469-supplementary.pdf
